# Supplementary material for: New Insights of Salicylic Acid Into Stamen Abortion of Female Flowers in Tung Tree (Vernicia fordii)
Source: Front Genet. 2019 Apr 5;10:316. doi: 10.3389/fgene.2019.00316 (PMC6460477; doi:10.3389/fgene.2019.00316)
Supplement: TABLE S1 — Primer of qRT-PCR. [file Table_1.XLSX]

## Sheet: Sheet1
Supplementary Table S1 Primer of qRT-PCR
Gene Name	Forward (5'-3')	Reversed (5'-3')
VF22784_MS1	TTTCCGCTTCATGTTCGAGC	GCCTTGAAACCCACCTGAAG
VF07623_MS2	AGGCAGAGCAATTCACGTTC	ATGCTTTGCCTGTTCCACTG
VF00243_MYB103	GAGCTATGCAAGAACCTGGC	GGCTGTACATGTGCTTCCAG
VF06353_MYB33	TTGAGATGGGCGAATCACCT	ATTTGCAGGCACACTTCAGG
VF02115_SPL/NZZ	AGAACCCTCCAAAACCCACA	TGGAATCGGGTCGGATACAG
VF12439_EXS1/EMS1	GGCAACAGAGAAGAGCGATG	TGCAGCTTCTTCACCTGGTA
VF24956_SOBR1	TTCAACCTCCAAGAGACGCT	ATCCGGCCGAGATACATGAG
VF13457_AGP16	ATATTCGCCATTGCCTTGCC	CTGCAAGTCAAGTCAGAAGCA
VF17245_BAG7	TCTGATGGTGAGAGCTGCAA	CTGGCGCGATTCTCTTCTTC
VF04545_LSD1	GTGGGGCGACTAGTGTAAGA	TGGAACCCTCACATTAGCCA
VF01642_CRLK2	AGGAAGAGGCATACGATGGG	TGTGGGTGGATGGCTGTAAT
VF24158_ROBHA	TGCAAATGTCAAAGCCTCCC	ACAGGCCTCAGAGAACACTC
VF11844_CM2	ATTCAGTCACAGATGCCCCA	CCATCCTTAGTTGCTCGGGA
VF05259_ICS2	AGAAGCAGCTCACCACTCAT	TAGTTGCTTTGCCGTGTTCC
VF27783_NPR5	AGCAAGAACAGGAGGAGGTC	GAGCAAGATCAACGGCAGAG
VF06049_TGA3	TGCATGTGAGTTAGTGGGGT	AACTCTGCAGCTTGTTGTGG
VF10642_PR-1	TGCACATAACCAAGCTCGTG	CTCCATGCTAGGTTTTCGCC
VF16136_PR-4B	AACTTGGGATGCCGGAAAAC	TGAGCAATGCCTTTTCCGTC
JQ680036_EF1α	GCCTGGTATGGTTGTGACCT	GGATCATCCTTGGAGTTGGA
