# Supplementary material for: New Insights of Salicylic Acid Into Stamen Abortion of Female Flowers in Tung Tree (Vernicia fordii)
Source: Front Genet. 2019 Apr 5;10:316. doi: 10.3389/fgene.2019.00316 (PMC6460477; doi:10.3389/fgene.2019.00316)
Supplement: TABLE S2 — KEGG enrichment analysis of DEGs in male and female flowers. [file Table_2.XLSX]

## Sheet: male
Supplementary Table S2 KEGG enrichment analysis of DEGs in male and female flowers
Type	KEGG_Pathway	ko_ID	gene number (496)	gene_ID
Male flowers	Tyrosine metabolism	ko00350	14	VF00830;VF05354;VF05505;VF05506;VF11940;VF13581;VF16360;VF20677;VF21560;VF22515;VF24377;VF24383;VF25923;Vernicia_fordii_newGene_5303
	Porphyrin and chlorophyll metabolism	ko00860	2	VF13866;VF19535
	Ubiquitin mediated proteolysis	ko04120	6	VF00856;VF07665;VF07677;VF09374;VF22023;VF24546
	One carbon pool by folate	ko00670	2	VF08352;VF10531
	Ether lipid metabolism	ko00565	4	VF03540;VF06669;VF07690;VF18335
	Fructose and mannose metabolism	ko00051	9	VF04090;VF04710;VF10070;VF10466;VF15472;VF18497;VF19343;VF26514;VF28223
	Aminoacyl-tRNA biosynthesis	ko00970	2	VF16307;VF22430
	Propanoate metabolism	ko00640	4	VF02092;VF09263;VF11014;VF13823
	N-Glycan biosynthesis	ko00510	1	VF20556
	Biosynthesis of amino acids	ko01230	17	VF03180;VF03186;VF05114;VF05354;VF12654;VF13840;VF13841;VF16041;VF16044;VF16079;VF16268;VF18497;VF22342;VF23920;VF25416;VF28223;Vernicia_fordii_newGene_861
	SNARE interactions in vesicular transport	ko04130	2	VF17599;VF22209
	beta-Alanine metabolism	ko00410	13	VF01935;VF02092;VF05150;VF05161;VF09263;VF10361;VF15562;VF20677;VF20892;VF21854;VF24377;VF24383;VF27244
	Synthesis and degradation of ketone bodies	ko00072	2	VF10280;VF13823
	Glycolysis / Gluconeogenesis	ko00010	26	VF00830;VF01407;VF01935;VF03186;VF05277;VF05505;VF05506;VF06154;VF07571;VF10361;VF11014;VF12276;VF13581;VF15472;VF16268;VF18497;VF20201;VF20836;VF21560;VF21909;VF22515;VF23786;VF24120;VF27244;VF28223;Vernicia_fordii_newGene_5303
	Basal transcription factors	ko03022	1	VF25281
	Photosynthesis - antenna proteins	ko00196	1	VF19941
	Regulation of autophagy	ko04140	1	VF12802
	Sulfur metabolism	ko00920	2	VF16079;VF22342
	Pantothenate and CoA biosynthesis	ko00770	3	VF06189;VF13840;VF13841
	Endocytosis	ko04144	9	VF00071;VF00703;VF03540;VF06639;VF06669;VF09943;VF14326;VF18335;VF25670
	Glycosphingolipid biosynthesis - ganglio series	ko00604	1	VF04929
	Valine, leucine and isoleucine biosynthesis	ko00290	3	VF13840;VF13841;VF25416
	Glycerophospholipid metabolism	ko00564	10	VF03540;VF06669;VF07690;VF10817;VF17788;VF18228;VF18335;VF19195;VF19362;VF20451
	Ribosome biogenesis in eukaryotes	ko03008	3	VF06236;VF16607;VF24694
	Pyruvate metabolism	ko00620	13	VF01935;VF03186;VF10111;VF10361;VF11014;VF11033;VF13823;VF14039;VF16268;VF16710;VF19565;VF21909;VF27244
	Proteasome	ko03050	2	VF12698;VF15723
	Other glycan degradation	ko00511	4	VF04929;VF19663;VF25839;VF27412
	Phagosome	ko04145	6	VF15417;VF16421;VF18139;VF20417;VF21923;VF22666
	Mismatch repair	ko03430	3	VF12117;Vernicia_fordii_newGene_556;Vernicia_fordii_newGene_587
	Fatty acid metabolism	ko01212	10	VF05382;VF09134;VF09263;VF09749;VF10842;VF11734;VF13823;VF18351;Vernicia_fordii_newGene_3103;Vernicia_fordii_newGene_345
	Isoquinoline alkaloid biosynthesis	ko00950	6	VF05354;VF16360;VF20677;VF24377;VF24383;VF25923
	Arginine and proline metabolism	ko00330	11	VF01935;VF05150;VF05161;VF10361;VF15562;VF20892;VF21525;VF21854;VF24783;VF24784;VF27244
	Lysine degradation	ko00310	6	VF01935;VF05366;VF10361;VF13823;VF13885;VF27244
	Riboflavin metabolism	ko00740	1	VF18546
	Plant-pathogen interaction	ko04626	20	VF01701;VF01995;VF02488;VF05321;VF05880;VF10176;VF10181;VF11558;VF15488;VF15597;VF17793;VF18389;VF20176;VF24478;VF26226;VF28129;Vernicia_fordii_newGene_213;Vernicia_fordii_newGene_2701;Vernicia_fordii_newGene_4399;Vernicia_fordii_newGene_5632
	Phenylalanine, tyrosine and tryptophan biosynthesis	ko00400	5	VF05114;VF05354;VF16041;VF16044;VF23920
	Cyanoamino acid metabolism	ko00460	8	VF06923;VF12503;VF12589;VF14551;VF14554;VF16782;VF20771;Vernicia_fordii_newGene_5203
	Tropane, piperidine and pyridine alkaloid biosynthesis	ko00960	4	VF05354;VF20677;VF24377;VF24383
	Glycine, serine and threonine metabolism	ko00260	6	VF03772;VF10283;VF20677;VF24377;VF24383;Vernicia_fordii_newGene_861
	Pyrimidine metabolism	ko00240	7	VF08352;VF10531;VF11203;VF13998;VF17600;VF17728;VF18715
	Fatty acid biosynthesis	ko00061	3	VF04840;VF09134;VF11734
	Valine, leucine and isoleucine degradation	ko00280	11	VF00858;VF01935;VF02092;VF09263;VF10280;VF10361;VF13823;VF13840;VF13841;VF14345;VF27244
	Carbon fixation in photosynthetic organisms	ko00710	5	VF10111;VF16710;VF18497;VF21909;VF28223
	Homologous recombination	ko03440	2	Vernicia_fordii_newGene_556;Vernicia_fordii_newGene_587
	Monoterpenoid biosynthesis	ko00902	1	VF05851
	RNA transport	ko03013	4	VF01268;VF05780;VF16607;VF22855
	Limonene and pinene degradation	ko00903	4	VF02053;VF09466;VF10361;VF27244
	Plant hormone signal transduction	ko04075	33	VF00194;VF01531;VF01715;VF02368;VF04590;VF06098;VF06138;VF09930;VF11578;VF12334;VF13991;VF14014;VF14313;VF15607;VF15678;VF15707;VF16435;VF17430;VF17653;VF17963;VF18291;VF19387;VF19573;VF19574;VF21904;VF21984;VF22387;VF23205;VF24503;VF27538;Vernicia_fordii_newGene_2078;Vernicia_fordii_newGene_5513;Vernicia_fordii_newGene_5923
	Diterpenoid biosynthesis	ko00904	5	VF02707;VF10065;VF11727;VF19950;VF26933
	Glutathione metabolism	ko00480	8	VF05161;VF14848;VF24783;VF24784;Vernicia_fordii_newGene_2263;Vernicia_fordii_newGene_3881;Vernicia_fordii_newGene_6037;Vernicia_fordii_newGene_6380
	Selenocompound metabolism	ko00450	1	VF03180
	C5-Branched dibasic acid metabolism	ko00660	1	VF25416
	Butanoate metabolism	ko00650	3	VF10280;VF13823;VF22760
	Nicotinate and nicotinamide metabolism	ko00760	2	VF11650;VF13998
	Citrate cycle (TCA cycle)	ko00020	4	VF05366;VF09364;VF11033;VF21909
	ABC transporters	ko02010	6	VF02638;VF11676;VF11679;VF14388;VF21500;VF26665
	Phenylalanine metabolism	ko00360	27	VF00013;VF01805;VF04216;VF05354;VF08074;VF10202;VF10388;VF11019;VF13448;VF14107;VF14947;VF15609;VF16712;VF16823;VF20078;VF20262;VF20677;VF23584;VF23817;VF24027;VF24103;VF24377;VF24383;VF24688;VF26941;VF28182;Vernicia_fordii_newGene_4581
	RNA degradation	ko03018	2	VF00583;VF01268
	Spliceosome	ko03040	2	VF07373;VF09500
	Degradation of aromatic compounds	ko01220	6	VF05505;VF05506;VF13581;VF20078;VF21560;Vernicia_fordii_newGene_5303
	Ribosome	ko03010	4	VF03568;VF03722;VF15092;VF22472
	Starch and sucrose metabolism	ko00500	66	VF00608;VF00621;VF00626;VF02055;VF02060;VF02643;VF02668;VF04090;VF04357;VF05681;VF05795;VF05814;VF06370;VF06373;VF06409;VF06440;VF06769;VF06821;VF06923;VF06953;VF07409;VF08290;VF08329;VF09268;VF09270;VF10070;VF10346;VF11641;VF11905;VF12503;VF12589;VF12752;VF12938;VF13788;VF13981;VF14551;VF14554;VF15472;VF15485;VF16782;VF16816;VF17000;VF17437;VF17596;VF17616;VF17620;VF17685;VF18986;VF20201;VF20674…
	Purine metabolism	ko00230	8	VF03186;VF08319;VF14068;VF16158;VF16268;VF18361;VF18715;VF20201
	Steroid biosynthesis	ko00100	9	VF00924;VF06343;VF09963;VF10022;VF12398;VF13960;VF21858;VF22630;Vernicia_fordii_newGene_340
	Alanine, aspartate and glutamate metabolism	ko00250	2	VF00888;VF03772
	Histidine metabolism	ko00340	4	VF01935;VF06538;VF10361;VF27244
	Base excision repair	ko03410	2	VF15322;VF19641
	Oxidative phosphorylation	ko00190	12	VF03551;VF06337;VF11269;VF11483;VF11615;VF11756;VF15849;VF18139;VF21778;VF22735;VF23067;VF24553
	Biosynthesis of unsaturated fatty acids	ko01040	6	VF05382;VF06264;VF09749;VF10842;VF18351;Vernicia_fordii_newGene_345
	Fatty acid elongation	ko00062	8	VF05382;VF06264;VF09749;VF11584;VF17189;VF17740;VF21788;Vernicia_fordii_newGene_3103
	Sesquiterpenoid and triterpenoid biosynthesis	ko00909	3	VF04081;VF16561;VF25613
	DNA replication	ko03030	9	VF09981;VF17554;VF18715;VF18852;VF18912;VF27943;Vernicia_fordii_newGene_4194;Vernicia_fordii_newGene_556;Vernicia_fordii_newGene_587
	Circadian rhythm - plant	ko04712	4	VF05733;VF11002;VF11076;VF23914
	Glycosphingolipid biosynthesis - globo series	ko00603	4	VF04929;VF07250;VF14221;VF14226
	Carotenoid biosynthesis	ko00906	10	VF04230;VF04435;VF11381;VF14276;VF16096;VF16097;VF17910;VF18741;VF24057;VF24185
	Peroxisome	ko04146	8	VF00787;VF07623;VF09163;VF11734;VF12560;VF14509;VF22642;Vernicia_fordii_newGene_4424
	Flavonoid biosynthesis	ko00941	20	VF00654;VF02187;VF02297;VF02349;VF05006;VF05733;VF08074;VF10418;VF11002;VF11076;VF12815;VF13448;VF15232;VF19215;VF20078;VF20262;VF21131;VF23899;VF24801;Vernicia_fordii_newGene_4167
	Folate biosynthesis	ko00790	2	VF08352;VF10531
	Amino sugar and nucleotide sugar metabolism	ko00520	31	VF00608;VF02643;VF02668;VF04090;VF04520;VF04929;VF05814;VF06953;VF08462;VF10070;VF10466;VF11641;VF11785;VF15472;VF16827;VF17596;VF17685;VF19291;VF20201;VF20674;VF20896;VF22912;VF23172;VF23320;VF25192;VF26023;VF26099;VF26188;VF26304;VF26514;Vernicia_fordii_newGene_967
	Stilbenoid, diarylheptanoid and gingerol biosynthesis	ko00945	13	VF00654;VF02053;VF02187;VF02349;VF08074;VF09466;VF10418;VF13448;VF19215;VF20078;VF20262;VF23899;Vernicia_fordii_newGene_4167
	Linoleic acid metabolism	ko00591	2	VF07690;VF12691
	Ascorbate and aldarate metabolism	ko00053	12	VF01935;VF03585;VF05829;VF08462;VF10361;VF13988;VF14864;VF20565;VF25192;VF26304;VF27244;Vernicia_fordii_newGene_1158
	Sphingolipid metabolism	ko00600	2	VF14221;VF14226
	Cysteine and methionine metabolism	ko00270	11	VF03180;VF05161;VF05354;VF12453;VF12654;VF14188;VF16079;VF21790;VF22342;VF26242;VF28313
	Pentose phosphate pathway	ko00030	8	VF07169;VF14848;VF15213;VF18497;VF20201;VF23786;VF23863;VF28223
	Phenylpropanoid biosynthesis	ko00940	49	VF00013;VF00654;VF01805;VF02187;VF02349;VF04044;VF04216;VF06516;VF06923;VF08074;VF08469;VF10202;VF10388;VF10418;VF11019;VF12503;VF12589;VF12788;VF13448;VF14107;VF14551;VF14554;VF14947;VF15269;VF15609;VF16712;VF16782;VF16809;VF16823;VF17719;VF19215;VF20078;VF20262;VF20771;VF21515;VF23584;VF23817;VF23899;VF24027;VF24103;VF24688;VF26209;VF26941;VF28014;VF28182;Vernicia_fordii_newGene_4167;Vernicia_f…
	Zeatin biosynthesis	ko00908	2	VF04902;VF27429
	Vitamin B6 metabolism	ko00750	4	VF03547;VF12308;VF28356;Vernicia_fordii_newGene_861
	Arachidonic acid metabolism	ko00590	1	VF07690
	Glycosaminoglycan degradation	ko00531	3	VF01312;VF01313;VF04929
	Cutin, suberine and wax biosynthesis	ko00073	8	VF04947;VF06242;VF07623;VF10705;VF11202;VF14509;VF20759;VF24212
	Pentose and glucuronate interconversions	ko00040	39	VF00621;VF00626;VF01935;VF03318;VF04710;VF06370;VF06373;VF06409;VF06769;VF06821;VF07409;VF08462;VF09268;VF09270;VF10346;VF10361;VF12752;VF12938;VF15485;VF16816;VF17437;VF17616;VF17620;VF18986;VF19090;VF19343;VF21879;VF23081;VF24964;VF25142;VF25192;VF25239;VF26304;VF27244;VF28102;VF28103;Vernicia_fordii_newGene_1736;Vernicia_fordii_newGene_3932;Vernicia_fordii_newGene_5521
	Phosphatidylinositol signaling system	ko04070	7	VF00703;VF05321;VF09792;VF14326;VF18228;VF26777;Vernicia_fordii_newGene_4399
	Inositol phosphate metabolism	ko00562	6	VF00703;VF03585;VF09792;VF14326;VF26777;Vernicia_fordii_newGene_1158
	alpha-Linolenic acid metabolism	ko00592	5	VF00830;VF07690;VF12691;VF17812;VF22515
	2-Oxocarboxylic acid metabolism	ko01210	3	VF13840;VF13841;VF25416
	mRNA surveillance pathway	ko03015	6	VF01268;VF03853;VF09400;VF13691;VF15900;VF18410
	Photosynthesis	ko00195	5	VF07334;VF09214;VF22114;VF25431;Vernicia_fordii_newGene_4114
	Galactose metabolism	ko00052	12	VF04357;VF04710;VF04865;VF05277;VF07571;VF08329;VF08462;VF11744;VF14221;VF14226;VF15472;VF20201
	Glycerolipid metabolism	ko00561	12	VF01935;VF04710;VF10361;VF10817;VF14221;VF14226;VF17788;VF18228;VF18389;VF19362;VF20451;VF27244
	Brassinosteroid biosynthesis	ko00905	1	Vernicia_fordii_newGene_4522
	Nucleotide excision repair	ko03420	2	Vernicia_fordii_newGene_556;Vernicia_fordii_newGene_587
	Tryptophan metabolism	ko00380	11	VF01473;VF01935;VF05366;VF10361;VF12553;VF13823;VF17413;VF22642;VF27244;VF28032;Vernicia_fordii_newGene_1385
	Ubiquinone and other terpenoid-quinone biosynthesis	ko00130	8	VF00013;VF03900;VF05354;VF11019;VF20078;VF24480;VF24688;VF27704
	Protein processing in endoplasmic reticulum	ko04141	13	VF03545;VF05980;VF07170;VF14778;VF17664;VF20399;VF20556;VF22439;VF25560;VF28070;VF28403;Vernicia_fordii_newGene_1052;Vernicia_fordii_newGene_5320
	Terpenoid backbone biosynthesis	ko00900	8	VF05136;VF10280;VF10862;VF13823;VF15558;VF19734;VF21057;VF22774
	Carbon metabolism	ko01200	27	VF02092;VF03186;VF05366;VF05505;VF05506;VF07169;VF08272;VF09263;VF10111;VF11014;VF11033;VF13823;VF14848;VF15213;VF15472;VF16079;VF16268;VF16710;VF18497;VF21560;VF21909;VF22342;VF22760;VF23786;VF23863;VF28223;Vernicia_fordii_newGene_5303
	Nitrogen metabolism	ko00910	7	VF01880;VF01901;VF03327;VF04339;VF12612;VF12672;VF27664
	Glyoxylate and dicarboxylate metabolism	ko00630	4	VF08272;VF13823;VF22642;Vernicia_fordii_newGene_4424
	Fatty acid degradation	ko00071	13	VF00830;VF01935;VF05505;VF05506;VF09263;VF10361;VF11734;VF13581;VF13823;VF21560;VF22515;VF27244;Vernicia_fordii_newGene_5303
Female flowers	Phenylpropanoid biosynthesis	ko00940	21	VF04044;VF04216;VF09389;VF10202;VF10388;VF13737;VF14073;VF15609;VF16712;VF16782;VF19212;VF20078;VF20262;VF20543;VF21796;VF23584;VF23899;VF24027;VF24103;Vernicia_fordii_newGene_4581;Vernicia_fordii_newGene_4585
	Carbon metabolism	ko01200	10	VF04749;VF06237;VF09263;VF16079;VF16402;VF21886;VF21909;VF25007;VF25200;VF26525
	Terpenoid backbone biosynthesis	ko00900	2	VF10862;Vernicia_fordii_newGene_1967
	Carotenoid biosynthesis	ko00906	5	VF00949;VF04230;VF10766;VF18741;VF24185
	Photosynthesis	ko00195	13	VF00222;VF01127;VF11551;VF19489;VF22114;VF22859;VF23457;VF23641;VF23934;VF23989;VF24283;VF25732;VF27633
	beta-Alanine metabolism	ko00410	5	VF05150;VF05159;VF09263;VF24377;VF26707
	Fatty acid degradation	ko00071	5	VF00833;VF05159;VF09263;VF13581;VF26707
	Regulation of autophagy	ko04140	1	VF17683
	Carbon fixation in photosynthetic organisms	ko00710	4	VF04749;VF16402;VF21909;VF26525
	Arginine and proline metabolism	ko00330	8	VF02387;VF05150;VF05159;VF15041;VF19167;VF21536;VF21734;VF26707
	Ubiquitin mediated proteolysis	ko04120	4	VF03112;VF12693;VF24546;VF25107
	Brassinosteroid biosynthesis	ko00905	2	VF10375;VF17721
	Propanoate metabolism	ko00640	2	VF09263;VF25200
	Phagosome	ko04145	3	VF05344;VF06053;Vernicia_fordii_newGene_3399
	Tropane, piperidine and pyridine alkaloid biosynthesis	ko00960	3	VF05354;VF14719;VF24377
	Homologous recombination	ko03440	1	VF11445
	Butanoate metabolism	ko00650	1	VF05630
	Stilbenoid, diarylheptanoid and gingerol biosynthesis	ko00945	6	VF02053;VF11085;VF19212;VF20078;VF20262;VF23899
	Monoterpenoid biosynthesis	ko00902	2	VF11427;VF24795
	Glycine, serine and threonine metabolism	ko00260	3	VF21886;VF23201;VF24377
	Zeatin biosynthesis	ko00908	4	VF04902;VF13177;VF15573;VF27429
	Ribosome	ko03010	12	VF03722;VF03923;VF05067;VF05844;VF07755;VF09242;VF19275;VF23054;VF24123;VF25352;VF28314;Vernicia_fordii_newGene_3623
	Amino sugar and nucleotide sugar metabolism	ko00520	10	VF02395;VF12164;VF13892;VF16827;VF17596;VF20619;VF22912;VF22913;VF23172;VF26188
	Sphingolipid metabolism	ko00600	3	VF10832;VF12047;VF14221
	Selenocompound metabolism	ko00450	2	VF13564;VF22775
	Degradation of aromatic compounds	ko01220	2	VF13581;VF20078
	Limonene and pinene degradation	ko00903	4	VF02053;VF05159;VF11085;VF26707
	Purine metabolism	ko00230	4	VF08319;VF16158;VF18361;VF27530
	Basal transcription factors	ko03022	1	VF23286
	Nitrogen metabolism	ko00910	7	VF01901;VF04339;VF05138;VF12612;VF21734;VF22688;VF27707
	Linoleic acid metabolism	ko00591	5	VF14569;VF14571;VF16203;Vernicia_fordii_newGene_3921;Vernicia_fordii_newGene_3929
	RNA degradation	ko03018	3	VF07442;VF23465;VF23780
	Citrate cycle (TCA cycle)	ko00020	2	VF16402;VF21909
	Fatty acid elongation	ko00062	5	VF05383;VF17189;VF21788;VF24493;VF27992
	One carbon pool by folate	ko00670	1	VF21886
	Tyrosine metabolism	ko00350	7	VF00833;VF05354;VF12237;VF13581;VF14719;VF16249;VF24377
	Valine, leucine and isoleucine degradation	ko00280	5	VF05159;VF09263;VF13840;VF13841;VF26707
	Phosphatidylinositol signaling system	ko04070	2	VF02962;Vernicia_fordii_newGene_4399
	Protein processing in endoplasmic reticulum	ko04141	6	VF00599;VF03545;VF12693;VF17664;VF25560;Vernicia_fordii_newGene_5320
	Anthocyanin biosynthesis	ko00942	1	VF03892
	Flavone and flavonol biosynthesis	ko00944	1	VF26321
	Ascorbate and aldarate metabolism	ko00053	2	VF05159;VF26707
	Inositol phosphate metabolism	ko00562	1	VF02962
	RNA transport	ko03013	4	VF03645;VF03968;VF16058;VF16961
	Pantothenate and CoA biosynthesis	ko00770	3	VF05630;VF13840;VF13841
	Aminoacyl-tRNA biosynthesis	ko00970	1	VF16305
	Fatty acid metabolism	ko01212	6	VF00197;VF05383;VF09263;VF10842;VF25200;Vernicia_fordii_newGene_345
	Galactose metabolism	ko00052	5	VF10832;VF11723;VF12047;VF14221;VF15809
	2-Oxocarboxylic acid metabolism	ko01210	4	VF05630;VF13840;VF13841;VF15041
	Porphyrin and chlorophyll metabolism	ko00860	4	VF09539;VF14796;VF19535;VF24457
	Ether lipid metabolism	ko00565	1	VF10274
	Photosynthesis - antenna proteins	ko00196	11	VF01162;VF02676;VF03019;VF05323;VF07831;VF09209;VF11700;VF19941;VF22773;VF24679;VF25569
	Pyrimidine metabolism	ko00240	2	VF22775;VF27530
	Valine, leucine and isoleucine biosynthesis	ko00290	3	VF05630;VF13840;VF13841
	Pyruvate metabolism	ko00620	7	VF05159;VF16402;VF19565;VF21909;VF25007;VF25200;VF26707
	Base excision repair	ko03410	2	VF17780;VF22762
	Glutathione metabolism	ko00480	5	VF01517;VF02995;VF21009;VF21536;Vernicia_fordii_newGene_6170
	Other glycan degradation	ko00511	2	VF17190;Vernicia_fordii_newGene_3167
	Endocytosis	ko04144	4	VF00071;VF10274;VF21177;Vernicia_fordii_newGene_3399
	Cysteine and methionine metabolism	ko00270	9	VF05354;VF06237;VF09870;VF13564;VF14188;VF14719;VF16079;VF24444;VF26242
	Cutin, suberine and wax biosynthesis	ko00073	4	VF03528;VF11201;VF14509;VF20759
	mRNA surveillance pathway	ko03015	3	VF13354;VF13691;VF27005
	RNA polymerase	ko03020	1	VF27530
	Lysine degradation	ko00310	2	VF05159;VF26707
	ABC transporters	ko02010	1	VF17265
	Sulfur metabolism	ko00920	2	VF06237;VF16079
	Glycosphingolipid biosynthesis - globo series	ko00603	3	VF10832;VF12047;VF14221
	SNARE interactions in vesicular transport	ko04130	1	VF11910
	Pentose and glucuronate interconversions	ko00040	10	VF00620;VF05159;VF05886;VF09270;VF12752;VF13696;VF15654;VF24964;VF26707;Vernicia_fordii_newGene_5521
	Biosynthesis of unsaturated fatty acids	ko01040	3	VF05383;VF10842;Vernicia_fordii_newGene_345
	Alanine, aspartate and glutamate metabolism	ko00250	2	VF00888;VF21734
	Ubiquinone and other terpenoid-quinone biosynthesis	ko00130	3	VF05354;VF14719;VF20078
	Histidine metabolism	ko00340	2	VF05159;VF26707
	Phenylalanine metabolism	ko00360	20	VF04216;VF05354;VF09389;VF10202;VF10388;VF12237;VF14073;VF14719;VF15609;VF16712;VF20078;VF20262;VF20543;VF21796;VF23584;VF24027;VF24103;VF24377;Vernicia_fordii_newGene_4581;Vernicia_fordii_newGene_4585
	Diterpenoid biosynthesis	ko00904	2	VF02707;VF27930
	Sesquiterpenoid and triterpenoid biosynthesis	ko00909	4	VF07059;VF25450;VF25613;VF26879
	Protein export	ko03060	1	VF12321
	Glycerolipid metabolism	ko00561	7	VF05159;VF10832;VF12047;VF14221;VF23201;VF26707;VF28252
	Starch and sucrose metabolism	ko00500	12	VF00620;VF09270;VF11905;VF12752;VF13788;VF15654;VF15675;VF16782;VF17596;VF23816;VF25445;Vernicia_fordii_newGene_5521
	Flavonoid biosynthesis	ko00941	13	VF02297;VF05733;VF10262;VF11002;VF11076;VF15234;VF15318;VF19212;VF20078;VF20262;VF23899;VF24801;VF26321
	Tryptophan metabolism	ko00380	4	VF05159;VF15070;VF22642;VF26707
	Ribosome biogenesis in eukaryotes	ko03008	3	VF06576;VF08121;VF24694
	Circadian rhythm - plant	ko04712	5	VF04944;VF05733;VF11002;VF11076;VF20240
	Steroid biosynthesis	ko00100	2	VF17674;VF26879
	Biosynthesis of amino acids	ko01230	17	VF02387;VF04749;VF05354;VF05630;VF06237;VF09870;VF13840;VF13841;VF14719;VF15041;VF16044;VF16079;VF16737;VF19167;VF21734;VF21886;VF28229
	Plant hormone signal transduction	ko04075	13	VF00194;VF01737;VF03063;VF07895;VF12706;VF15229;VF16025;VF16435;VF19387;VF26684;VF27544;Vernicia_fordii_newGene_5513;Vernicia_fordii_newGene_5923
	Nucleotide excision repair	ko03420	1	VF12693
	Peroxisome	ko04146	3	VF14509;VF22642;VF24735
	Isoquinoline alkaloid biosynthesis	ko00950	4	VF05354;VF14719;VF16249;VF24377
	Plant-pathogen interaction	ko04626	9	VF02674;VF08621;VF15488;VF15597;VF15923;VF16871;VF21688;VF26052;Vernicia_fordii_newGene_4399
	Glycolysis / Gluconeogenesis	ko00010	7	VF00833;VF04749;VF05159;VF13581;VF16402;VF21909;VF26707
	Glyoxylate and dicarboxylate metabolism	ko00630	6	VF21734;VF21886;VF22642;VF23201;VF25007;VF26525
	Fructose and mannose metabolism	ko00051	1	VF12164
	Spliceosome	ko03040	2	VF07373;VF23211
	Folate biosynthesis	ko00790	1	VF05352
	Glycerophospholipid metabolism	ko00564	1	VF10274
	Vitamin B6 metabolism	ko00750	1	VF28356
	Cyanoamino acid metabolism	ko00460	3	VF06237;VF16782;VF21886
	alpha-Linolenic acid metabolism	ko00592	4	VF00833;VF11376;VF14569;VF14571
	Phenylalanine, tyrosine and tryptophan biosynthesis	ko00400	5	VF05354;VF14719;VF16044;VF16737;VF28229
	Fatty acid biosynthesis	ko00061	2	VF00197;VF25200
	Oxidative phosphorylation	ko00190	3	VF06053;VF15022;VF27800
	C5-Branched dibasic acid metabolism	ko00660	1	VF05630

## Sheet: Sheet1
#KEGG_n		KEGG_N(279)
#Pathway	ko_ID	gene	gene_ID
Phenylpropanoid biosynthesis	ko00940	21	VF04044;VF04216;VF09389;VF10202;VF10388;VF13737;VF14073;VF15609;VF16712;VF16782;VF19212;VF20078;VF20262;VF20543;VF21796;VF23584;VF23899;VF24027;VF24103;Vernicia_fordii_newGene_4581;Vernicia_fordii_newGene_4585	K00083+K10775+K00430+K00430+K00430+K13066+K10775+K10775+K00430+K05350+K13065+K00487+K00588+K00430+K00430+K00430+K13065+K00430+K10775+K00430+K00430
Carbon metabolism	ko01200	10	VF04749;VF06237;VF09263;VF16079;VF16402;VF21886;VF21909;VF25007;VF25200;VF26525	K00134+K13034+K00249+K01738+K01610+K00600+K01610+K01638+K02160+K01602
Terpenoid backbone biosynthesis	ko00900	2	VF10862;Vernicia_fordii_newGene_1967	K11778+K15892
Carotenoid biosynthesis	ko00906	5	VF00949;VF04230;VF10766;VF18741;VF24185	K09843+K09843+K09840+K09843+K15746
Photosynthesis	ko00195	13	VF00222;VF01127;VF11551;VF19489;VF22114;VF22859;VF23457;VF23641;VF23934;VF23989;VF24283;VF25732;VF27633	K02717+K02703+K08905+K02692+K02694+K02693+K14332+K02716+K03541+K02695+K08901+K02701+K02698
beta-Alanine metabolism	ko00410	5	VF05150;VF05159;VF09263;VF24377;VF26707	K13366+K00128+K00249+K00276+K00128
Fatty acid degradation	ko00071	5	VF00833;VF05159;VF09263;VF13581;VF26707	K18857+K00128+K00249+K00001+K00128
Regulation of autophagy	ko04140	1	VF17683	K08331
Carbon fixation in photosynthetic organisms	ko00710	4	VF04749;VF16402;VF21909;VF26525	K00134+K01610+K01610+K01602
Arginine and proline metabolism	ko00330	8	VF02387;VF05150;VF05159;VF15041;VF19167;VF21536;VF21734;VF26707	K12657+K13366+K00128+K00818+K12657+K01581+K01915+K00128
Ubiquitin mediated proteolysis	ko04120	4	VF03112;VF12693;VF24546;VF25107	K03362+K03868+K04706+K04649
Brassinosteroid biosynthesis	ko00905	2	VF10375;VF17721	K12637+K12639
Propanoate metabolism	ko00640	2	VF09263;VF25200	K00249+K02160
Phagosome	ko04145	3	VF05344;VF06053;Vernicia_fordii_newGene_3399	K07375+K02149+K07897
Tropane, piperidine and pyridine alkaloid biosynthesis	ko00960	3	VF05354;VF14719;VF24377	K00815+K00815+K00276
Homologous recombination	ko03440	1	VF11445	K03165
Butanoate metabolism	ko00650	1	VF05630	K01652
Stilbenoid, diarylheptanoid and gingerol biosynthesis	ko00945	6	VF02053;VF11085;VF19212;VF20078;VF20262;VF23899	K00517+K00517+K13065+K00487+K00588+K13065
Monoterpenoid biosynthesis	ko00902	2	VF11427;VF24795	K15086+K15086
Glycine, serine and threonine metabolism	ko00260	3	VF21886;VF23201;VF24377	K00600+K15918+K00276
Zeatin biosynthesis	ko00908	4	VF04902;VF13177;VF15573;VF27429	K00279+K00279+K00279+K10717
Ribosome	ko03010	12	VF03722;VF03923;VF05067;VF05844;VF07755;VF09242;VF19275;VF23054;VF24123;VF25352;VF28314;Vernicia_fordii_newGene_3623	K02910+K02954+K02900+K02908+K02962+K02891+K02942+K02960+K02881+K02900+K02960+K02884
Amino sugar and nucleotide sugar metabolism	ko00520	10	VF02395;VF12164;VF13892;VF16827;VF17596;VF20619;VF22912;VF22913;VF23172;VF26188	K01183+K01711+K01183+K01183+K00770+K01183+K01183+K01183+K01183+K01183
Sphingolipid metabolism	ko00600	3	VF10832;VF12047;VF14221	K07407+K07407+K07407
Selenocompound metabolism	ko00450	2	VF13564;VF22775	K01761+K00384
Degradation of aromatic compounds	ko01220	2	VF13581;VF20078	K00001+K00487
Limonene and pinene degradation	ko00903	4	VF02053;VF05159;VF11085;VF26707	K00517+K00128+K00517+K00128
Purine metabolism	ko00230	4	VF08319;VF16158;VF18361;VF27530	K00759+K11808+K00759+K03024
Basal transcription factors	ko03022	1	VF23286	K03139
Nitrogen metabolism	ko00910	7	VF01901;VF04339;VF05138;VF12612;VF21734;VF22688;VF27707	K01673+K01674+K01673+K01674+K01915+K01674+K02575
Linoleic acid metabolism	ko00591	5	VF14569;VF14571;VF16203;Vernicia_fordii_newGene_3921;Vernicia_fordii_newGene_3929	K00454+K00454+K15718+K15718+K15718
RNA degradation	ko03018	3	VF07442;VF23465;VF23780	K12581+K12581+K12581
Citrate cycle (TCA cycle)	ko00020	2	VF16402;VF21909	K01610+K01610
Fatty acid elongation	ko00062	5	VF05383;VF17189;VF21788;VF24493;VF27992	K10251+K15397+K15397+K15397+K15397
One carbon pool by folate	ko00670	1	VF21886	K00600
Tyrosine metabolism	ko00350	7	VF00833;VF05354;VF12237;VF13581;VF14719;VF16249;VF24377	K18857+K00815+K07253+K00001+K00815+K01592+K00276
Valine, leucine and isoleucine degradation	ko00280	5	VF05159;VF09263;VF13840;VF13841;VF26707	K00128+K00249+K00826+K00826+K00128
Phosphatidylinositol signaling system	ko04070	2	VF02962;Vernicia_fordii_newGene_4399	K01092+K02183
Protein processing in endoplasmic reticulum	ko04141	6	VF00599;VF03545;VF12693;VF17664;VF25560;Vernicia_fordii_newGene_5320	K13993+K13993+K03868+K13993+K09580+K13993
Anthocyanin biosynthesis	ko00942	1	VF03892	K12930
Flavone and flavonol biosynthesis	ko00944	1	VF26321	K05280
Ascorbate and aldarate metabolism	ko00053	2	VF05159;VF26707	K00128+K00128
Inositol phosphate metabolism	ko00562	1	VF02962	K01092
RNA transport	ko03013	4	VF03645;VF03968;VF16058;VF16961	K14321+K03113+K14289+K03251
Pantothenate and CoA biosynthesis	ko00770	3	VF05630;VF13840;VF13841	K01652+K00826+K00826
Aminoacyl-tRNA biosynthesis	ko00970	1	VF16305	K01887
Fatty acid metabolism	ko01212	6	VF00197;VF05383;VF09263;VF10842;VF25200;Vernicia_fordii_newGene_345	K10781+K10251+K00249+K10257+K02160+K10257
Galactose metabolism	ko00052	5	VF10832;VF11723;VF12047;VF14221;VF15809	K07407+K18819+K07407+K07407+K18819
2-Oxocarboxylic acid metabolism	ko01210	4	VF05630;VF13840;VF13841;VF15041	K01652+K00826+K00826+K00818
Porphyrin and chlorophyll metabolism	ko00860	4	VF09539;VF14796;VF19535;VF24457	K00218+K00218+K08099+K08099
Ether lipid metabolism	ko00565	1	VF10274	K01115
Photosynthesis - antenna proteins	ko00196	11	VF01162;VF02676;VF03019;VF05323;VF07831;VF09209;VF11700;VF19941;VF22773;VF24679;VF25569	K08913+K08912+K08916+K08910+K08917+K08914+K08912+K08915+K08909+K08908+K08907
Pyrimidine metabolism	ko00240	2	VF22775;VF27530	K00384+K03024
Valine, leucine and isoleucine biosynthesis	ko00290	3	VF05630;VF13840;VF13841	K01652+K00826+K00826
Pyruvate metabolism	ko00620	7	VF05159;VF16402;VF19565;VF21909;VF25007;VF25200;VF26707	K00128+K01610+K18881+K01610+K01638+K02160+K00128
Base excision repair	ko03410	2	VF17780;VF22762	K01246+K03575
Glutathione metabolism	ko00480	5	VF01517;VF02995;VF21009;VF21536;Vernicia_fordii_newGene_6170	K00799+K00799+K01469+K01581+K00799
Other glycan degradation	ko00511	2	VF17190;Vernicia_fordii_newGene_3167	K01206+K15923
Endocytosis	ko04144	4	VF00071;VF10274;VF21177;Vernicia_fordii_newGene_3399	K12493+K01115+K12184+K07897
Cysteine and methionine metabolism	ko00270	9	VF05354;VF06237;VF09870;VF13564;VF14188;VF14719;VF16079;VF24444;VF26242	K00815+K13034+K00789+K01761+K05933+K00815+K01738+K00547+K00558
Cutin, suberine and wax biosynthesis	ko00073	4	VF03528;VF11201;VF14509;VF20759	K15403+K15404+K13356+K15401
mRNA surveillance pathway	ko03015	3	VF13354;VF13691;VF27005	K00565+K14398+K14397
RNA polymerase	ko03020	1	VF27530	K03024
Lysine degradation	ko00310	2	VF05159;VF26707	K00128+K00128
ABC transporters	ko02010	1	VF17265	K05658
Sulfur metabolism	ko00920	2	VF06237;VF16079	K13034+K01738
Glycosphingolipid biosynthesis - globo series	ko00603	3	VF10832;VF12047;VF14221	K07407+K07407+K07407
SNARE interactions in vesicular transport	ko04130	1	VF11910	K08515
Pentose and glucuronate interconversions	ko00040	10	VF00620;VF05159;VF05886;VF09270;VF12752;VF13696;VF15654;VF24964;VF26707;Vernicia_fordii_newGene_5521	K01184+K00128+K01728+K01213+K01051+K01728+K01051+K01728+K00128+K01051
Biosynthesis of unsaturated fatty acids	ko01040	3	VF05383;VF10842;Vernicia_fordii_newGene_345	K10251+K10257+K10257
Alanine, aspartate and glutamate metabolism	ko00250	2	VF00888;VF21734	K01953+K01915
Ubiquinone and other terpenoid-quinone biosynthesis	ko00130	3	VF05354;VF14719;VF20078	K00815+K00815+K00487
Histidine metabolism	ko00340	2	VF05159;VF26707	K00128+K00128
Phenylalanine metabolism	ko00360	20	VF04216;VF05354;VF09389;VF10202;VF10388;VF12237;VF14073;VF14719;VF15609;VF16712;VF20078;VF20262;VF20543;VF21796;VF23584;VF24027;VF24103;VF24377;Vernicia_fordii_newGene_4581;Vernicia_fordii_newGene_4585	K10775+K00815+K00430+K00430+K00430+K07253+K10775+K00815+K10775+K00430+K00487+K00588+K00430+K00430+K00430+K00430+K10775+K00276+K00430+K00430
Diterpenoid biosynthesis	ko00904	2	VF02707;VF27930	K04125+K04123
Sesquiterpenoid and triterpenoid biosynthesis	ko00909	4	VF07059;VF25450;VF25613;VF26879	K15813+K15813+K15813+K00511
Protein export	ko03060	1	VF12321	K09648
Glycerolipid metabolism	ko00561	7	VF05159;VF10832;VF12047;VF14221;VF23201;VF26707;VF28252	K00128+K07407+K07407+K07407+K15918+K00128+K00679
Starch and sucrose metabolism	ko00500	12	VF00620;VF09270;VF11905;VF12752;VF13788;VF15654;VF15675;VF16782;VF17596;VF23816;VF25445;Vernicia_fordii_newGene_5521	K01184+K01213+K00696+K01051+K01087+K01051+K00695+K05350+K00770+K01176+K01087+K01051
Flavonoid biosynthesis	ko00941	13	VF02297;VF05733;VF10262;VF11002;VF11076;VF15234;VF15318;VF19212;VF20078;VF20262;VF23899;VF24801;VF26321	K01859+K00660+K05277+K00660+K00660+K05278+K00475+K13065+K00487+K00588+K13065+K08695+K05280
Tryptophan metabolism	ko00380	4	VF05159;VF15070;VF22642;VF26707	K00128+K11816+K03781+K00128
Ribosome biogenesis in eukaryotes	ko03008	3	VF06576;VF08121;VF24694	K14549+K14548+K14521
Circadian rhythm - plant	ko04712	5	VF04944;VF05733;VF11002;VF11076;VF20240	K16223+K00660+K00660+K00660+K12116
Steroid biosynthesis	ko00100	2	VF17674;VF26879	K08242+K00511
Biosynthesis of amino acids	ko01230	17	VF02387;VF04749;VF05354;VF05630;VF06237;VF09870;VF13840;VF13841;VF14719;VF15041;VF16044;VF16079;VF16737;VF19167;VF21734;VF21886;VF28229	K12657+K00134+K00815+K01652+K13034+K00789+K00826+K00826+K00815+K00818+K13832+K01738+K15227+K12657+K01915+K00600+K05359
Plant hormone signal transduction	ko04075	13	VF00194;VF01737;VF03063;VF07895;VF12706;VF15229;VF16025;VF16435;VF19387;VF26684;VF27544;Vernicia_fordii_newGene_5513;Vernicia_fordii_newGene_5923	K14484+K14490+K14487+K14488+K13464+K13946+K14490+K14488+K14493+K14492+K14490+K14487+K14487
Nucleotide excision repair	ko03420	1	VF12693	K03868
Peroxisome	ko04146	3	VF14509;VF22642;VF24735	K13356+K03781+K12663
Isoquinoline alkaloid biosynthesis	ko00950	4	VF05354;VF14719;VF16249;VF24377	K00815+K00815+K01592+K00276
Plant-pathogen interaction	ko04626	9	VF02674;VF08621;VF15488;VF15597;VF15923;VF16871;VF21688;VF26052;Vernicia_fordii_newGene_4399	K13420+K13459+K04368+K13459+K13447+K04368+K13448+K13459+K02183
Glycolysis / Gluconeogenesis	ko00010	7	VF00833;VF04749;VF05159;VF13581;VF16402;VF21909;VF26707	K18857+K00134+K00128+K00001+K01610+K01610+K00128
Glyoxylate and dicarboxylate metabolism	ko00630	6	VF21734;VF21886;VF22642;VF23201;VF25007;VF26525	K01915+K00600+K03781+K15918+K01638+K01602
Fructose and mannose metabolism	ko00051	1	VF12164	K01711
Spliceosome	ko03040	2	VF07373;VF23211	K12821+K12818
Folate biosynthesis	ko00790	1	VF05352	K18482
Glycerophospholipid metabolism	ko00564	1	VF10274	K01115
Vitamin B6 metabolism	ko00750	1	VF28356	K13248
Cyanoamino acid metabolism	ko00460	3	VF06237;VF16782;VF21886	K13034+K05350+K00600
alpha-Linolenic acid metabolism	ko00592	4	VF00833;VF11376;VF14569;VF14571	K18857+K08241+K00454+K00454
Phenylalanine, tyrosine and tryptophan biosynthesis	ko00400	5	VF05354;VF14719;VF16044;VF16737;VF28229	K00815+K00815+K13832+K15227+K05359
Fatty acid biosynthesis	ko00061	2	VF00197;VF25200	K10781+K02160
Oxidative phosphorylation	ko00190	3	VF06053;VF15022;VF27800	K02149+K02132+K03963
C5-Branched dibasic acid metabolism	ko00660	1	VF05630	K01652
