# Supplementary material for: New Insights of Salicylic Acid Into Stamen Abortion of Female Flowers in Tung Tree (Vernicia fordii)
Source: Front Genet. 2019 Apr 5;10:316. doi: 10.3389/fgene.2019.00316 (PMC6460477; doi:10.3389/fgene.2019.00316)
Supplement: TABLE S4 — Expression patterns of anther and pollen development genes in male and female flowers. [file Table_4.XLSX]

## Sheet: Sheet1
Supplementary Table S4 Expression patterns of anther and pollen development genes in male and female flowers
Gene Name	Annotation	C1-FPKM	C2-FPKM	C3-FPKM	X1-FPKM	X2-FPKM	X3-FPKM
VF01070_MYB24	Transcription factor MYB44	0.087108	0	0	0.034742	0	0
VF05224_MYB35/TDF1	Myb-related protein Zm38	97.7054	1.72394	0.703283	216.202	27.7756	0.0349297
VF00243_MYB103	Protein ODORANT1	79.3023	1.33321	0.594857	98.7419	11.9203	0.570342
VF11168_TAZ1	BTB/POZ and TAZ domain-containing protein 3	26.253	20.4333	18.7847	22.3263	23.4651	20.028
VFNG3639_BAM1	BARELY ANY MERISTEM 1	18.5043	2.45227	1.78595	23.314	5.53795	0.340565
VF06109_CYP703A2	Cytochrome P450 703A2	139.82	8.48792	7.34235	456.888	339.327	14.6414
VF22784_MS1	PHD finger protein MALE STERILITY 1	143.215	1.13872	0.407155	117.509	29.7498	0.317414
VF07623_MS2	Fatty acyl-CoA reductase 2	74.9766	7.64364	2.66077	296.477	531.396	0.298589
VF14509_MS2	Fatty acyl-CoA reductase 2	19.6207	1.08437	0.789569	19.6397	2.74658	0.489748
VF04123_RPK2	LRR receptor-like serine/threonine-protein kinase RPK2	4.50422	3.45463	4.01311	4.27361	4.38649	4.81034
VF02115_SPL/NZZ	Plant transcription factor NOZZLE	8.24681	0.598144	0.321143	13.6862	13.8975	10.6978
VF20624_AMS	Transcription factor ABORTED MICROSPORES	261.323	4.34836	2.72146	458.481	436.326	144.72
VF23389_SERK1	Somatic embryogenesis receptor kinase 2	103.169	81.0252	65.1041	107.652	128.711	143.288
VF08089_TAZ1	BTB/POZ and TAZ domain-containing protein 3	23.2395	13.6254	10.4459	23.9081	26.4523	30.2607
VF12439_EXS1/EMS1	EXCESS MICROSPOROCYTES1/EXTRA SPOROGENOUS CELLS 1	22.7255	1.13674	2.2634	25.336	25.5961	40.0788
VF06353_MYB33	Transcription factor MYB33	12.4545	3.59083	4.11967	14.0919	11.2989	21.9242
VF02561_MYB65	Transcription factor MYB65	17.2777	7.47754	7.01676	25.8767	25.6231	35.5528
