# Supplementary material for: New Insights of Salicylic Acid Into Stamen Abortion of Female Flowers in Tung Tree (Vernicia fordii)
Source: Front Genet. 2019 Apr 5;10:316. doi: 10.3389/fgene.2019.00316 (PMC6460477; doi:10.3389/fgene.2019.00316)
Supplement: TABLE S5 — Expression patterns of PCD-related genes in male and female flowers. [file Table_5.XLSX]

## Sheet: Sheet1
Supplementary Table S5 Expression patterns of PCD-related genes in male and female flowers
Gene Name	Annotation	C1-FPKM	C2-FPKM	C3-FPKM	X1-FPKM	X2-FPKM	X3-FPKM
VF22642_CAT2	Catalase isozyme 2	4.34295	5.87844	1.51395	2.76973	1.51079	5.5876
VF24956_SOBIR1	Leucine-rich repeat receptor-like serine/threonine/tyrosine-protein kinase SOBIR1	2.9246	5.16698	1.31662	2.52119	2.25907	1.29127
VF09701_ASPG1	Protein ASPARTIC PROTEASE IN GUARD CELL 1	3.53159	5.22818	2.65796	3.56205	3.17625	2.20584
VF03289_HVA22F	HVA22-like protein f	4.67474	6.26848	4.55397	3.7955	5.1786	4.4626
VF22564_RIBG1	E3 ubiquitin-protein ligase RING1	10.6471	37.6531	20.5387	11.6771	18.1252	13.1107
VF05579_HVA22A	HVA22-like protein a	2.58896	9.6901	3.22306	2.5136	3.59379	1.33923
VF10858_CAX3	Vacuolar cation/proton exchanger 3	0.789137	4.37514	1.1074	0.178252	0.552471	0.398059
VF17046_UBA2C	UBP1-associated protein 2C	33.4376	62.6067	58.0634	52.767	58.5732	45.5772
VF13457_AGP16	Arabinogalactan peptide 16	524.771	922.132	1222.34	678.485	649.611	563.427
VF22148_ASPG1	Protein ASPARTIC PROTEASE IN GUARD CELL 1	54.1531	141.336	167.093	80.2978	104.434	101.747
VF25387_CRY1	Cryptochrome-1	26.9965	37.0255	39.2223	24.4563	33.258	32.5622
VF13787_ASPG1	Protein ASPARTIC PROTEASE IN GUARD CELL 1	142.115	557.683	793.362	73.8808	253.65	241.076
VF19056_HVA22C	HVA22-like protein c	25.3433	39.9147	105.047	13.027	20.1952	12.2865
VF00416_PAD4	Lipase-like PAD4	8.37683	13.0933	14.233	6.20364	7.39398	8.16034
VF17245_BAG7	BAG family molecular chaperone regulator 7	157.777	251.414	286.837	117.673	166.039	130.044
VF23212_RING1	E3 ubiquitin-protein ligase RING1-like	7.75e-11	6.70284	6.90501	3.14425	4.75327	7.38422
VF17052_RING1	E3 ubiquitin-protein ligase RING1	7.4141	19.8584	10.1734	11.0224	24.1738	14.7158
VF24127_POB1	BTB/POZ domain-containing protein POB1	26.3615	35.2888	35.3279	33.0127	38.4057	40.3741
VF02556_RSP	CO(2)-response secreted protease	0.0871542	5.1958	1.36837	0.136663	2.69255	2.7783
VF15932_SRC2	Protein SRC2 homolog	6.92274	22.1598	17.3944	10.4338	12.0976	60.2478
VF03250_EX1	Protein EXECUTER 1	21.8951	23.8463	23.6729	19.7143	22.9554	25.9768
VFNG6189_XCP1	Xylem cysteine proteinase 1	0.865176	2.03809	1.89226	1.46564	0.851746	2.24582
VF02081_ACD11	Accelerated cell death 11	32.2011	37.2091	43.4512	32.094	34.6277	37.5667
VF18230_RAN1	Copper-transporting ATPase RAN1	12.9446	20.0086	27.3804	14.0396	15.1557	22.9405
VF22845_ADHIII	Alcohol dehydrogenase class-3	117.692	135.133	163.069	122.812	135.372	165.708
VF17489_AMC4	Metacaspase-4 subunit p10	34.3357	52.8909	62.6294	34.9352	44.7251	58.9703
VF00523_P2C63	Probable protein phosphatase 2C 63	6.90298	2.97527	3.20204	14.5082	5.43638	3.06099
VF27964_BT1	Adenine nucleotide transporter BT1SV=1	60.5632	39.6359	42.6408	82.3684	58.9833	59.3894
VF01642_CRLK2	Probable leucine-rich repeat receptor-like serine/threonine-protein kinase	51.9331	25.7629	33.9864	42.8635	27.1864	37.6632
VF09543_CBSX5	CBS domain-containing protein CBSX5	100.344	48.0683	48.1125	61.1475	43.7923	34.7164
VF15822_IMPA4	Importin subunit alpha-4	64.9573	63.8134	76.2309	65.8096	76.6417	71.1442
VF22553_CNX1	Molybdopterin adenylyltransferase	16.4297	14.4784	16.0085	13.9962	16.78	14.9365
VF00821_VPS45	Vacuolar protein sorting-associated protein 45 homolog	22.4904	19.4317	20.1903	19.8688	20.8723	21.8977
VF16036_BON3	Protein BONZAI 3	2.31022	1.79044	1.71436	2.71192	5.65725	5.24241
VF04545_LSD1	Protein LSD1	34.1065	28.2629	33.7426	43.775	38.5032	56.4184
VF24158_RBOHA	Respiratory burst oxidase homolog protein A	8.12719	3.67293	2.70187	10.6101	8.49791	14.4497
VF12612_ACA4	Alpha carbonic anhydrase 4	6.10037	1.17507	0.370052	9.799	13.0724	73.6746
