# Supplementary material for: New Insights of Salicylic Acid Into Stamen Abortion of Female Flowers in Tung Tree (Vernicia fordii)
Source: Front Genet. 2019 Apr 5;10:316. doi: 10.3389/fgene.2019.00316 (PMC6460477; doi:10.3389/fgene.2019.00316)
Supplement: TABLE S6 — Salicylic acid pathway in male and female flowers. [file Table_6.XLSX]

## Sheet: Sheet1
Supplementary Table S6 SA pathway in male and female flowers
Gene Name	Annotation	C1-FPKM	C2-FPKM	C3-FPKM	X1-FPKM	X2-FPKM	X3-FPKM
VF05259_ICS2	Isochorismate synthase 2	7.88839	9.33524	7.02944	7.61186	7.65786	5.1837
VF14073_PAL	Phenylalanine ammonia-lyase	9.11829	14.447	40.0304	12.3395	16.0571	18.1793
VF25161_CM1	Chorismate mutase 1	69.7301	102.028	121.655	72.254	79.551	90.1363
VF11844_CM2	Chorismate mutase 2	8.92873	10.554	9.25919	8.98824	6.65604	7.34084
VF01324_CM3	Chorismate mutase 3	8.40009	6.90045	4.3848	6.54043	5.79141	4.10101
VF15589_NPR1	Regulatory protein NPR1	3.11591	2.103	2.81339	1.95914	2.29197	4.47704
VF08586_NPR3	Regulatory protein NPR3	49.7186	33.4815	32.1488	47.7721	37.5147	26.9682
VF27783_NPR5	Regulatory protein NPR5	12.1384	23.7539	16.13	10.4973	11.5908	16.5185
VF18200_TGA1	Transcription factor TGA1	2.37224	2.83262	1.80413	3.18949	2.02594	3.82831
VF06049_TGA3	Transcription factor TGA3	10.153	28.4646	25.1561	17.071	11.8018	1.82095
VF18110_TGA2	Transcription factor TGA2	3.23733	1.45922	0.348061	2.26982	2.69789	1.3279
VF15189_TGA7	Transcription factor TGA7	7.12278	7.38455	10.3948	6.73466	7.36925	8.1227
VF10642_PR-1	Basic form of pathogenesis-related protein 1	0.594915	3.04079	0	0	0.5882	0.120434
VF16136_PR-4B	Pathogenesis-related protein PR-4B	4.11055	15.2077	7.64335	4.04454	8.2429	9.05097
